# Supplementary material for: Phosphatidylethanolamines Are Associated with Nonalcoholic Fatty Liver Disease (NAFLD) in Obese Adults and Induce Liver Cell Metabolic Perturbations and Hepatic Stellate Cell Activation
Source: Int J Mol Sci. 2023 Jan 5;24(2):1034. doi: 10.3390/ijms24021034 (PMC9861886; doi:10.3390/ijms24021034)
Supplement: Supplementary file 1 [file ijms-24-01034-s001.zip]

Archive with 1 entries (1 files):
- ijms-2114318-supplementary.pdf
